# Supplementary material for: Twin pair analysis uncovers links between DNA methylation, mitochondrial DNA quantity and obesity
Source: Nat Commun. 2025 May 12;16:4374. doi: 10.1038/s41467-025-59576-7 (PMC12069627; doi:10.1038/s41467-025-59576-7)
Supplement: Supplementary file 3 — Supplementary Data 1 [file 41467_2025_59576_MOESM3_ESM.xlsx]

## Sheet: Sheet1
Primer information (oligonucleotide sequences)
Target gene	Forward	Reverse
h_CYTB	5'- GCC TGC CTG ATC CTC CAA AT -3'	5'- AAG GTA GCG GAT GAT TCA GCC -3'
h_ND5	5'- AGG CGC TAT CAC CAC TCT GTT CG -3'	5'- AAC CTG TGA GGA AAG GTA TTC CT -3'
h_APP	5'- TGT GTG CTC TCC CAG GTC TA -3	5'- CAG TTC TGG ATG GTC ACT GG -3'
h_B2M	5'- TGC TGT CTC CAT GTT TGA TGT ATC T -3'	5'- TCT CTG CTC CCC ACC TCT AAG T -3'
