# Supplementary material for: Twin pair analysis uncovers links between DNA methylation, mitochondrial DNA quantity and obesity
Source: Nat Commun. 2025 May 12;16:4374. doi: 10.1038/s41467-025-59576-7 (PMC12069627; doi:10.1038/s41467-025-59576-7)
Supplement: Supplementary file 6 — Source Data [file 41467_2025_59576_MOESM6_ESM.xlsx]

## Sheet: Fig3ab
SH3BP4	DHRS3	cg19998400	cg17468563
5.13775	7.08838	1.56056	0.0269152
5.40474	6.83089	1.30661	0.292446
5.24085	6.81536	1.6339	0.302507
5.34478	7.22165	1.45946	0.0208259
5.33628	6.65975	2.01671	0.506514
4.94454	6.21349	2.40436	0.609546
4.97903	8.7916	2.06812	-0.336687
4.95368	7.45742	1.66055	0.166863
5.54875	6.67212	2.52588	0.648868
5.7554	6.33871	2.42495	0.590768
5.48992	6.71116	2.43731	0.446661
5.69672	6.5428	2.23868	0.245922
5.36858	7.12412	1.84521	0.434073
5.70929	6.61617	2.11698	0.463801
5.09599	7.30404	1.72911	-0.158036
5.78986	6.9916	3.19958	0.45755
5.15578	6.77838	2.1904	0.247509
5.54014	7.55529	2.09335	-0.0161382
4.54414	7.3854	1.7299	0.228857
4.68067	7.10835	2.35846	0.474095
5.60724	7.10419	2.42266	0.268662
5.66909	6.85231	2.19676	0.346738
5.64067	6.9826	1.31622	0.506297
6.04994	6.89619	1.89654	0.506046
5.35836	7.0498	2.2047	0.208663
5.69502	6.18548	3.16254	0.878286
5.66258	6.49626	2.23483	0.680583
5.89095	6.42663	2.85079	0.138728
5.66835	7.03227	2.0303	0.273387
5.62505	8.01898	1.77228	-0.0776583
5.3018	7.04192	2.2565	0.35487
5.45841	7.08469	2.15586	0.191374
5.27318	6.7991	1.19808	0.172254
5.54259	6.68323	2.04164	0.568461
5.18007	7.53139	2.28056	0.203633
6.11057	6.78303	2.64212	0.324674
5.85034	7.09998	3.3959	0.297157
5.653	7.22078	2.07747	0.0725919
5.61394	6.82182	1.95794	0.679191
5.23055	6.3017	1.82489	0.32339
5.6425	6.60574	1.81968	0.560941
5.6483	6.45814	3.01714	0.474542
6.02936	6.56289	3.39786	0.950964
6.26309	7.01617	2.14194	0.576622
5.50424	6.82268	2.42467	0.332687
5.36753	7.47406	2.40076	0.373368
5.61847	6.74885	1.85367	0.242317
5.35969	7.26718	1.70212	0.0525039
5.66079	6.70784	2.11331	0.17169
5.85838	6.53702	2.96526	0.189615
5.79875	7.1848	2.6976	0.540621
5.61062	6.70466	2.0258	0.601736
5.41635	7.1066	2.04158	0.127848
5.62603	6.96543	2.70872	0.286139
4.91124	7.86298	1.82402	-0.103378
5.40821	6.95621	2.29058	0.141295
5.67047	7.22414	2.00745	0.342738
5.72154	7.12496	2.00887	0.16386
5.23551	7.26976	1.74586	-0.23087
5.36866	6.9607	2.28815	0.283553
6.04458	6.53128	2.40745	0.700996
5.48481	7.09213	1.88595	0.139275
5.48862	7.07094	2.26836	0.381298
5.26596	6.83689	2.41788	0.341156
4.83406	6.58255	2.06385	0.252033
5.75216	6.6446	1.99463	0.715185
5.82272	7.04696	2.42003	0.785565
5.69315	6.50135	2.33093	0.772574
5.83255	6.83265	3.20043	0.609182
5.68822	6.57692	1.58966	0.165807
5.4214	6.78385	1.57546	0.120853
5.92839	7.59402	2.62377	0.0391768
5.31311	7.32955	2.2196	-0.113921
5.63122	6.31958	2.59996	0.654048
5.62998	6.23636	2.37844	0.407133
5.61842	7.2335	2.44919	0.248598
5.4318	6.8515	2.03336	0.21772
5.22175	7.78027	1.66149	0.0408277
5.52537	7.00058	1.9885	0.136487
6.02486	6.86478	2.87242	0.423467

## Sheet: Fig3c
	R_marginal	R_conditional
SH3BP4	0.175714	0.582093
DHRS3	0.373235	0.482294

## Sheet: Fig4
Outcome	Est_CpG	SE_CpG	CI.high_CpG	CI.low_CpG	P-value_CpG	FDR_CpG	Est_mtDNA	SE_mtDNA	CI.high_mtDNA	CI.low_mtDNA	P-value_mtDNA	FDR_mtDNA
Adipocyte volume	0.20215	0.0785171	0.356044	0.0482568	0.0100355	0.0219528	-0.322226	0.0853177	-0.155003	-0.489448	0.000158873	0.000794363
Adiponectin	-0.275063	0.0889367	-0.100747	-0.449379	0.00198279	0.00578312	0.357179	0.0979539	0.549169	0.16519	0.000265938	0.00116348
Adipsin	0.057515	0.14626	0.344185	-0.229154	0.694143	0.759219	-0.228721	0.10038	-0.0319755	-0.425466	0.0226942	0.0397149
ALAT	0.0946126	0.0879645	0.267023	-0.0777978	0.282117	0.352646	-0.094675	0.0985157	0.0984157	-0.287766	0.336545	0.392636
ASAT	0.0327082	0.0773016	0.184219	-0.118803	0.672205	0.784239	-0.0911332	0.0920424	0.0892699	-0.271536	0.322114	0.388759
BMI	0.283179	0.0782312	0.436512	0.129846	0.000294867	0.00129004	-0.339907	0.0950795	-0.153551	-0.526262	0.000350262	0.0010216
BP (diastolic)	0.206139	0.063065	0.329747	0.082532	0.0010805	0.00343797	-0.162844	0.0853869	0.00451465	-0.330202	0.0565041	0.0859845
BP (systolic)	0.0887427	0.0574169	0.20128	-0.0237944	0.122205	0.164507	0.0246415	0.0741016	0.169881	-0.120598	0.739484	0.761233
CRP	0.319642	0.080537	0.477495	0.16179	7.22099e-05	0.000361049	-0.194089	0.108572	0.0187117	-0.406889	0.0738315	0.103364
DunedinPACE	-0.155545	0.0804834	0.0022027	-0.313292	0.0532816	0.0810807	-0.00421465	0.0940541	0.180131	-0.188561	0.964258	0.964258
EAAGrim	-0.116291	0.0686485	0.0182596	-0.250842	0.0902628	0.126368	0.145469	0.0909245	0.323681	-0.0327428	0.109623	0.147569
EAAHannum	0.134085	0.0698594	0.27101	-0.002839	0.0549386	0.0801188	-0.273356	0.0717852	-0.132657	-0.414055	0.000140111	0.000817317
EAAHorvath	0.0143372	0.0697118	0.150972	-0.122298	0.837054	0.837054	-0.176238	0.0734454	-0.0322849	-0.320191	0.016414	0.0302363
EAAPheno	0.0260634	0.0627985	0.149148	-0.0970216	0.678118	0.765617	-0.252129	0.0541017	-0.146089	-0.358168	3.15787e-06	5.52628e-05
Fat (kg)	0.318253	0.0767265	0.468637	0.167869	3.35551e-05	0.000234886	-0.356744	0.091338	-0.177722	-0.535767	9.393e-05	0.000821888
Fat %	0.290024	0.0618068	0.411165	0.168882	2.69983e-06	4.7247e-05	-0.239297	0.0725697	-0.0970607	-0.381534	0.000975558	0.00243889
Fat-free mass	0.0506185	0.0386474	0.126367	-0.0251304	0.19028	0.246659	-0.184085	0.0607197	-0.0650745	-0.303096	0.00243164	0.00567383
HDL	-0.189072	0.0682856	-0.0552328	-0.322912	0.00562546	0.0151455	0.324118	0.0889888	0.498536	0.1497	0.000270281	0.00105109
HOMA-IR	0.24994	0.0954161	0.436955	0.062924	0.00880667	0.0205489	-0.355485	0.0933228	-0.172572	-0.538398	0.000139418	0.000975928
Ia. Fat	0.458063	0.098804	0.651719	0.264408	3.55072e-06	4.14251e-05	-0.578317	0.116876	-0.34924	-0.807393	7.49319e-07	2.62262e-05
LDL	0.0589848	0.0923778	0.240045	-0.122076	0.523137	0.631373	-0.0616677	0.0924081	0.119452	-0.242788	0.504554	0.535133
Liver fat %	0.390854	0.080181	0.548008	0.233699	1.09004e-06	3.81516e-05	-0.366457	0.123196	-0.124993	-0.607921	0.00293384	0.00641778
LTPA	-0.246026	0.0921975	-0.0653192	-0.426733	0.00761975	0.0190494	0.182851	0.0935126	0.366136	-0.000433195	0.0505397	0.0804041
Matsuda	-0.303026	0.0892485	-0.128099	-0.477953	0.00068551	0.00239928	0.344725	0.0949464	0.53082	0.15863	0.000282613	0.000989146
Oral glucose	0.164666	0.0735018	0.308729	0.0206022	0.0250718	0.0461849	-0.096739	0.0854547	0.0707524	-0.26423	0.257614	0.322017
Oral insulin	0.233281	0.0971675	0.42373	0.042833	0.0163586	0.0318083	-0.295643	0.103256	-0.0932611	-0.498024	0.0041938	0.0086343
Sport index	-0.178194	0.0877355	-0.00623257	-0.350156	0.0422511	0.0739395	0.259885	0.101296	0.458425	0.0613462	0.0102993	0.0200264
Subcut. Fat	0.352394	0.086347	0.521634	0.183153	4.48166e-05	0.00026143	-0.463742	0.105298	-0.257358	-0.670125	1.06223e-05	0.000123926
Total cholesterol	0.0266353	0.0876919	0.198511	-0.145241	0.761328	0.807469	0.0756617	0.0866344	0.245465	-0.0941417	0.382475	0.431827
Total index	-0.169383	0.0860518	-0.000721089	-0.338044	0.0490244	0.0817073	0.193698	0.0933894	0.376741	0.0106544	0.0380714	0.0634523
Triglycerides	0.221835	0.0897416	0.397728	0.0459413	0.0134386	0.0276677	-0.158962	0.108154	0.0530197	-0.370944	0.141622	0.183584
Waist	0.299776	0.0649786	0.427134	0.172418	3.96016e-06	3.46514e-05	-0.320149	0.0954838	-0.133	-0.507297	0.000799665	0.00215294
Weight	0.245862	0.069546	0.382172	0.109552	0.0004074	0.00158433	-0.345953	0.0960933	-0.15761	-0.534296	0.000317997	0.00101181
WHR	0.122682	0.062481	0.245144	0.000218916	0.0495877	0.0788895	-0.174628	0.0948442	0.0112671	-0.360522	0.0655916	0.0956544
Work index	0.0255583	0.097266	0.2162	-0.165083	0.79273	0.816046	-0.0683149	0.0920205	0.112045	-0.248675	0.457852	0.500776

## Sheet: Fig5b
Model	Coefficient	SE	P-value	Variable	CI.high	CI.low	N (MZ pairs)
Self	0.239862	0.0962629	0.012712	Adipocyte vol.	0.428537	0.0511866	57
Cotwin	0.0180246	0.105296	0.864082	Adipocyte vol.	0.224404	-0.188355	57
Cotwin_adjusted	-0.00621569	0.107804	0.954021	Adipocyte vol.	0.205079	-0.217511	57
Self_adjusted	0.24046	0.0963948	0.0126123	Adipocyte vol.	0.429394	0.0515261	57
Self	-0.495108	0.170451	0.00367623	Adiponectin	-0.161023	-0.829192	21
Cotwin	-0.165311	0.252209	0.512175	Adiponectin	0.329017	-0.65964	21
Cotwin_adjusted	0.0526452	0.253412	0.835428	Adiponectin	0.549334	-0.444043	21
Self_adjusted	-0.51429	0.149046	0.000559446	Adiponectin	-0.22216	-0.806419	21
Self	0.287529	0.10336	0.00540567	BMI	0.490115	0.0849425	68
Cotwin	-0.00826254	0.102979	0.93605	BMI	0.193577	-0.210102	68
Cotwin_adjusted	-0.113496	0.0986837	0.250104	BMI	0.0799243	-0.306916	68
Self_adjusted	0.322961	0.0986209	0.00105746	BMI	0.516258	0.129664	68
Self	0.314421	0.102918	0.00225016	Fasting insulin	0.51614	0.112701	64
Cotwin	0.234922	0.0816483	0.00401172	Fasting insulin	0.394952	0.074891	64
Cotwin_adjusted	0.126573	0.10133	0.211623	Fasting insulin	0.32518	-0.0720341	64
Self_adjusted	0.263481	0.11654	0.0237677	Fasting insulin	0.491899	0.0350627	64
Self	0.484888	0.0972721	6.20074e-07	Fat (%)	0.675541	0.294234	68
Cotwin	0.170482	0.0955593	0.0744173	Fat (%)	0.357778	-0.0168147	68
Cotwin_adjusted	-0.0798231	0.103161	0.439064	Fat (%)	0.122372	-0.282018	68
Self_adjusted	0.518966	0.113804	5.11083e-06	Fat (%)	0.742021	0.295911	68
Self	0.330199	0.0859719	0.000122645	Fat (kg)	0.498704	0.161694	68
Cotwin	0.0379653	0.0903014	0.674172	Fat (kg)	0.214956	-0.139025	68
Cotwin_adjusted	-0.0676663	0.0788649	0.390891	Fat (kg)	0.0869089	-0.222242	68
Self_adjusted	0.348854	0.0872377	6.36385e-05	Fat (kg)	0.51984	0.177869	68
Self	-0.217008	0.0851225	0.0107922	HDL	-0.0501675	-0.383848	68
Cotwin	0.000495859	0.0951775	0.995843	HDL	0.187044	-0.186052	68
Cotwin_adjusted	0.103884	0.0994756	0.296338	HDL	0.298856	-0.0910879	68
Self_adjusted	-0.259199	0.0979061	0.0081108	HDL	-0.0673028	-0.451095	68
Self	0.376738	0.1092	0.000560647	HOMA-IR	0.59077	0.162705	61
Cotwin	0.278139	0.0886208	0.00169798	HOMA-IR	0.451836	0.104442	61
Cotwin_adjusted	0.141277	0.106361	0.184088	HOMA-IR	0.349745	-0.0671914	61
Self_adjusted	0.317648	0.123784	0.0102832	HOMA-IR	0.560264	0.0750323	61
Self	0.443128	0.0968008	4.70052e-06	Ia. Fat	0.632857	0.253398	21
Cotwin	0.234894	0.109194	0.0314636	Ia. Fat	0.448915	0.0208735	21
Cotwin_adjusted	-0.0861506	0.135108	0.523708	Ia. Fat	0.178662	-0.350963	21
Self_adjusted	0.489196	0.132729	0.000228101	Ia. Fat	0.749345	0.229047	21
Self	0.363901	0.0872235	3.01864e-05	Liver fat (%)	0.534859	0.192943	41
Cotwin	-0.0682665	0.130918	0.602057	Liver fat (%)	0.188333	-0.324866	41
Cotwin_adjusted	-0.122532	0.111963	0.273779	Liver fat (%)	0.0969148	-0.341979	41
Self_adjusted	0.374751	0.0873378	1.78013e-05	Liver fat (%)	0.545933	0.203569	41
Self	-0.454299	0.104719	1.43607e-05	Matsuda	-0.24905	-0.659548	56
Cotwin	-0.252504	0.0918967	0.00600159	Matsuda	-0.0723865	-0.432621	56
Cotwin_adjusted	-0.0394036	0.111852	0.724625	Matsuda	0.179826	-0.258633	56
Self_adjusted	-0.437156	0.124842	0.000462363	Matsuda	-0.192465	-0.681847	56
Self	0.353191	0.101272	0.00048746	Subcut. Fat	0.551684	0.154698	21
Cotwin	0.0229319	0.141592	0.871339	Subcut. Fat	0.300451	-0.254587	21
Cotwin_adjusted	-0.250919	0.148101	0.0902183	Subcut. Fat	0.0393582	-0.541196	21
Self_adjusted	0.480431	0.152907	0.00167807	Subcut. Fat	0.780128	0.180733	21
Self	0.360266	0.10263	0.000447556	Waist	0.561422	0.159111	61
Cotwin	0.0150675	0.1029	0.883583	Waist	0.216751	-0.186616	61
Cotwin_adjusted	-0.101206	0.100077	0.311883	Waist	0.0949452	-0.297357	61
Self_adjusted	0.388705	0.102638	0.0001524	Waist	0.589876	0.187533	61
Self	0.279407	0.0972945	0.00408184	Weight	0.470104	0.0887099	68
Cotwin	-0.0108038	0.0963177	0.91069	Weight	0.177979	-0.199587	68
Cotwin_adjusted	-0.110233	0.0953644	0.247715	Weight	0.0766808	-0.297148	68
Self_adjusted	0.313409	0.102491	0.00222887	Weight	0.514292	0.112526	68

## Sheet: Fig5c
Model	Coefficient	SE	P-value	Variable	CI.high	CI.low	N (MZ pairs)
Self	0.20215	0.0785171	0.0100355	Adipocyte vol.	0.356044	0.0482568	57
Cotwin	-0.017187	0.0922577	0.852215	Adipocyte vol.	0.163638	-0.198012	57
Cotwin_adjusted	0.00209035	0.0927914	0.982027	Adipocyte vol.	0.183961	-0.179781	57
Self_adjusted	0.20234	0.0800056	0.0114362	Adipocyte vol.	0.359151	0.0455295	57
Self	-0.275063	0.0889367	0.00198279	Adiponectin	-0.100747	-0.449379	21
Cotwin	0.0502251	0.114071	0.659721	Adiponectin	0.273803	-0.173353	21
Cotwin_adjusted	-0.0759999	0.0969049	0.43288	Adiponectin	0.113934	-0.265933	21
Self_adjusted	-0.305301	0.100151	0.00230053	Adiponectin	-0.109006	-0.501597	21
Self	0.283179	0.0782312	0.000294867	BMI	0.436512	0.129846	68
Cotwin	-0.109509	0.0861658	0.203761	BMI	0.059376	-0.278394	68
Cotwin_adjusted	-0.00540459	0.100465	0.957098	BMI	0.191506	-0.202315	68
Self_adjusted	0.281288	0.0937085	0.00268446	BMI	0.464957	0.0976194	68
Self	0.233281	0.0971675	0.0163586	Fasting insulin	0.42373	0.042833	64
Cotwin	0.128724	0.0765197	0.0925227	Fasting insulin	0.278703	-0.0212543	64
Cotwin_adjusted	0.192944	0.0688585	0.00507821	Fasting insulin	0.327906	0.0579809	64
Self_adjusted	0.276769	0.0896219	0.00201383	Fasting insulin	0.452428	0.10111	64
Self	0.290024	0.0618068	2.69983e-06	Fat (%)	0.411165	0.168882	68
Cotwin	-0.0460191	0.0637586	0.470435	Fat (%)	0.0789477	-0.170986	68
Cotwin_adjusted	0.0911174	0.0671595	0.174867	Fat (%)	0.22275	-0.0405153	68
Self_adjusted	0.323655	0.0705641	4.50355e-06	Fat (%)	0.461961	0.185349	68
Self	0.318253	0.0767265	3.35551e-05	Fat (kg)	0.468637	0.167869	68
Cotwin	-0.0662237	0.083367	0.426984	Fat (kg)	0.0971757	-0.229623	68
Cotwin_adjusted	0.0316852	0.0877234	0.717954	Fat (kg)	0.203623	-0.140253	68
Self_adjusted	0.326984	0.0844232	0.000107437	Fat (kg)	0.492453	0.161514	68
Self	-0.189072	0.0682856	0.00562546	HDL	-0.0552328	-0.322912	68
Cotwin	0.0723484	0.0792731	0.361428	HDL	0.227724	-0.0830268	68
Cotwin_adjusted	-0.0227036	0.089712	0.800213	HDL	0.153132	-0.198539	68
Self_adjusted	-0.199628	0.0791424	0.0116562	HDL	-0.0445086	-0.354747	68
Self	0.24994	0.0954161	0.00880667	HOMA-IR	0.436955	0.062924	61
Cotwin	0.121111	0.0750278	0.106481	HOMA-IR	0.268165	-0.0259437	61
Cotwin_adjusted	0.1912	0.0686478	0.00534906	HOMA-IR	0.325749	0.0566499	61
Self_adjusted	0.292965	0.0897624	0.00109935	HOMA-IR	0.468899	0.117031	61
Self	0.458063	0.098804	3.55072e-06	Ia. Fat	0.651719	0.264408	21
Cotwin	-0.0560177	0.13103	0.669002	Ia. Fat	0.200801	-0.312837	21
Cotwin_adjusted	0.233431	0.150277	0.120342	Ia. Fat	0.527974	-0.0611115	21
Self_adjusted	0.567067	0.172471	0.00100942	Ia. Fat	0.905111	0.229023	21
Self	0.390854	0.080181	1.09004e-06	Liver fat (%)	0.548008	0.233699	41
Cotwin	-0.21261	0.11716	0.0695706	Liver fat (%)	0.0170238	-0.442244	41
Cotwin_adjusted	-0.0932063	0.131391	0.478088	Liver fat (%)	0.16432	-0.350733	41
Self_adjusted	0.365199	0.0901873	5.13622e-05	Liver fat (%)	0.541966	0.188432	41
Self	-0.303026	0.0892485	0.00068551	Matsuda	-0.128099	-0.477953	56
Cotwin	-0.0264989	0.0725605	0.714964	Matsuda	0.11572	-0.168718	56
Cotwin_adjusted	-0.141164	0.0610224	0.0207054	Matsuda	-0.02156	-0.260768	56
Self_adjusted	-0.343695	0.0857728	6.14857e-05	Matsuda	-0.17558	-0.511809	56
Self	0.352394	0.086347	4.48166e-05	Subcut. Fat	0.521634	0.183153	21
Cotwin	-0.211591	0.110703	0.0559605	Subcut. Fat	0.00538647	-0.428569	21
Cotwin_adjusted	0.0407948	0.15496	0.792351	Subcut. Fat	0.344517	-0.262927	21
Self_adjusted	0.379574	0.151221	0.012071	Subcut. Fat	0.675967	0.0831809	21
Self	0.299776	0.0649786	3.96016e-06	Waist	0.427134	0.172418	61
Cotwin	-0.0951294	0.0815715	0.24353	Waist	0.0647508	-0.25501	61
Cotwin_adjusted	0.0102112	0.0845048	0.903821	Waist	0.175841	-0.155418	61
Self_adjusted	0.302991	0.0698302	1.43151e-05	Waist	0.439859	0.166124	61
Self	0.245862	0.069546	0.0004074	Weight	0.382172	0.109552	68
Cotwin	-0.0975594	0.0751095	0.19398	Weight	0.0496552	-0.244774	68
Cotwin_adjusted	-0.0108131	0.0821718	0.895307	Weight	0.150244	-0.17187	68
Self_adjusted	0.242137	0.0785844	0.00206141	Weight	0.396163	0.0881119	68

## Sheet: Fig5e
Model	Coefficient	SE	P-value	Variable	CI.high	CI.low	N (MZ pairs)
Self	-0.322226	0.0853177	0.000158873	Adipocyte vol.	-0.155003	-0.489448	60
Cotwin	0.101222	0.100133	0.312074	Adipocyte vol.	0.297482	-0.0950378	60
Cotwin_adjusted	0.132105	0.087481	0.131017	Adipocyte vol.	0.303568	-0.0393572	60
Self_adjusted	-0.333069	0.0880442	0.000154968	Adipocyte vol.	-0.160502	-0.505635	60
Self	0.357179	0.0979539	0.000265938	Adiponectin	0.549169	0.16519	21
Cotwin	-0.288213	0.113356	0.0110051	Adiponectin	-0.0660342	-0.510391	21
Cotwin_adjusted	-0.146749	0.092237	0.111611	Adiponectin	0.034036	-0.327533	21
Self_adjusted	0.293948	0.0947665	0.00192343	Adiponectin	0.47969	0.108205	21
Self	-0.339907	0.0950795	0.000350262	BMI	-0.153551	-0.526262	71
Cotwin	0.192106	0.11766	0.102528	BMI	0.42272	-0.0385082	71
Cotwin_adjusted	0.0892331	0.109142	0.413591	BMI	0.303151	-0.124684	71
Self_adjusted	-0.312504	0.094388	0.000930155	BMI	-0.127503	-0.497504	71
Self	-0.295643	0.103256	0.0041938	Fasting insulin	-0.0932611	-0.498024	67
Cotwin	0.114985	0.092459	0.213635	Fasting insulin	0.296205	-0.0662347	67
Cotwin_adjusted	0.03786	0.102207	0.711066	Fasting insulin	0.238186	-0.162466	67
Self_adjusted	-0.286193	0.112674	0.0110847	Fasting insulin	-0.0653527	-0.507033	67
Self	-0.239297	0.0725697	0.000975558	Fat (%)	-0.0970607	-0.381534	71
Cotwin	0.141308	0.0791611	0.074251	Fat (%)	0.296463	-0.0138481	71
Cotwin_adjusted	0.0675719	0.0821253	0.410627	Fat (%)	0.228538	-0.0933937	71
Self_adjusted	-0.217543	0.0781504	0.00537506	Fat (%)	-0.0643688	-0.370718	71
Self	-0.356744	0.091338	9.393e-05	Fat (kg)	-0.177722	-0.535767	71
Cotwin	0.174098	0.107197	0.104357	Fat (kg)	0.384204	-0.0360089	71
Cotwin_adjusted	0.0699996	0.102402	0.494244	Fat (kg)	0.270708	-0.130709	71
Self_adjusted	-0.336914	0.09528	0.000406163	Fat (kg)	-0.150166	-0.523663	71
Self	0.324118	0.0889888	0.000270281	HDL	0.498536	0.1497	71
Cotwin	-0.18527	0.0815246	0.023052	HDL	-0.0254823	-0.345059	71
Cotwin_adjusted	-0.067746	0.0835016	0.417186	HDL	0.0959171	-0.231409	71
Self_adjusted	0.299405	0.0953794	0.00169472	HDL	0.486349	0.112461	71
Self	-0.355485	0.0933228	0.000139418	HOMA-IR	-0.172572	-0.538398	64
Cotwin	0.181407	0.0892184	0.0420236	HOMA-IR	0.356275	0.00653852	64
Cotwin_adjusted	0.0714836	0.0967545	0.46002	HOMA-IR	0.261122	-0.118155	64
Self_adjusted	-0.334667	0.101102	0.000932334	HOMA-IR	-0.136507	-0.532827	64
Self	-0.578317	0.116876	7.49319e-07	Ia. Fat	-0.34924	-0.807393	21
Cotwin	0.52429	0.0920197	1.21515e-08	Ia. Fat	0.704649	0.343932	21
Cotwin_adjusted	0.232115	0.0980391	0.0179048	Ia. Fat	0.424272	0.0399588	21
Self_adjusted	-0.435993	0.148875	0.00340506	Ia. Fat	-0.144198	-0.727788	21
Self	-0.366457	0.123196	0.00293384	Liver fat (%)	-0.124993	-0.607921	42
Cotwin	0.194122	0.15052	0.197164	Liver fat (%)	0.489141	-0.100898	42
Cotwin_adjusted	0.152816	0.13754	0.266541	Liver fat (%)	0.422395	-0.116763	42
Self_adjusted	-0.34904	0.116336	0.00269739	Liver fat (%)	-0.121021	-0.577058	42
Self	0.344725	0.0949464	0.000282613	Matsuda	0.53082	0.15863	59
Cotwin	-0.165995	0.0909589	0.0680086	Matsuda	0.012284	-0.344275	59
Cotwin_adjusted	-0.0211659	0.0996328	0.831764	Matsuda	0.174114	-0.216446	59
Self_adjusted	0.336499	0.10621	0.00153369	Matsuda	0.54467	0.128327	59
Self	-0.463742	0.105298	1.06223e-05	Subcut. Fat	-0.257358	-0.670125	21
Cotwin	0.53542	0.0952968	1.92679e-08	Subcut. Fat	0.722202	0.348638	21
Cotwin_adjusted	0.468144	0.128249	0.000261963	Subcut. Fat	0.719512	0.216776	21
Self_adjusted	-0.0958788	0.149495	0.521293	Subcut. Fat	0.19713	-0.388888	21
Self	-0.320149	0.0954838	0.000799665	Waist	-0.133	-0.507297	64
Cotwin	0.177688	0.114004	0.119088	Waist	0.401136	-0.0457596	64
Cotwin_adjusted	0.0938321	0.106329	0.377521	Waist	0.302236	-0.114572	64
Self_adjusted	-0.295003	0.0942453	0.0017471	Waist	-0.110282	-0.479724	64
Self	-0.345953	0.0960933	0.000317997	Weight	-0.15761	-0.534296	71
Cotwin	0.180712	0.108134	0.0946835	Weight	0.392654	-0.0312297	71
Cotwin_adjusted	0.0618549	0.105767	0.558667	Weight	0.269158	-0.145448	71
Self_adjusted	-0.325206	0.101489	0.00135372	Weight	-0.126287	-0.524124	71

## Sheet: Fig5d
Model	Coefficient	SE	P-value	Variable	CI.high	CI.low	N (MZ pairs)
Self	-0.305581	0.0646817	2.30812e-06	Adipocyte vol.	-0.178805	-0.432358	60
Cotwin	0.151114	0.0855819	0.0774413	Adipocyte vol.	0.318855	-0.0166261	60
Cotwin_adjusted	0.0836406	0.0920837	0.363714	Adipocyte vol.	0.264125	-0.0968434	60
Self_adjusted	-0.286793	0.0721028	6.96287e-05	Adipocyte vol.	-0.145471	-0.428114	60
Self	0.589828	0.222756	0.0081002	Adiponectin	1.02643	0.153226	21
Cotwin	-0.389096	0.209308	0.063032	Adiponectin	0.0211472	-0.799339	21
Cotwin_adjusted	-0.340013	0.147492	0.0211497	Adiponectin	-0.0509293	-0.629097	21
Self_adjusted	0.560656	0.198366	0.00470781	Adiponectin	0.949453	0.171859	21
Self	-0.25766	0.0855121	0.00258558	BMI	-0.0900564	-0.425264	71
Cotwin	0.0878488	0.092003	0.339655	BMI	0.268175	-0.0924771	71
Cotwin_adjusted	0.141283	0.0979823	0.149325	BMI	0.333328	-0.0507626	71
Self_adjusted	-0.282924	0.0838282	0.000738038	BMI	-0.118621	-0.447227	71
Self	-0.232683	0.0816761	0.00438784	Fasting insulin	-0.0725973	-0.392768	67
Cotwin	0.0306114	0.0851451	0.719206	Fasting insulin	0.197496	-0.136273	67
Cotwin_adjusted	0.0793893	0.0835601	0.342068	Fasting insulin	0.243167	-0.0843885	67
Self_adjusted	-0.247103	0.0813812	0.00239445	Fasting insulin	-0.0875963	-0.406611	67
Self	-0.274939	0.0937504	0.00336065	Fat (%)	-0.0911879	-0.45869	71
Cotwin	0.0978025	0.10286	0.341688	Fat (%)	0.299407	-0.103802	71
Cotwin_adjusted	0.167035	0.0993253	0.0926285	Fat (%)	0.361712	-0.027643	71
Self_adjusted	-0.310701	0.0887619	0.000464571	Fat (%)	-0.136728	-0.484675	71
Self	-0.274881	0.0818286	0.000781596	Fat (kg)	-0.114497	-0.435265	71
Cotwin	0.0693324	0.0908209	0.445227	Fat (kg)	0.247341	-0.108677	71
Cotwin_adjusted	0.121101	0.0969533	0.21164	Fat (kg)	0.31113	-0.0689272	71
Self_adjusted	-0.294258	0.0845675	0.000502221	Fat (kg)	-0.128506	-0.460011	71
Self	0.285197	0.0772181	0.000221278	HDL	0.436545	0.13385	71
Cotwin	-0.0825978	0.0702156	0.239457	HDL	0.0550247	-0.22022	71
Cotwin_adjusted	-0.154171	0.0624196	0.0135146	HDL	-0.0318285	-0.276513	71
Self_adjusted	0.318375	0.0707163	6.72717e-06	HDL	0.456979	0.179771	71
Self	-0.306403	0.083118	0.000227477	HOMA-IR	-0.143492	-0.469315	64
Cotwin	0.0709998	0.0897441	0.428864	HOMA-IR	0.246898	-0.104899	64
Cotwin_adjusted	0.120874	0.0876205	0.167737	HOMA-IR	0.29261	-0.0508626	64
Self_adjusted	-0.322501	0.0847491	0.0001416	HOMA-IR	-0.156392	-0.488609	64
Self	-0.553895	0.127189	1.33135e-05	Ia. Fat	-0.304604	-0.803186	21
Cotwin	0.466094	0.127038	0.000243551	Ia. Fat	0.715088	0.217101	21
Cotwin_adjusted	0.353754	0.132036	0.00737925	Ia. Fat	0.612544	0.0949636	21
Self_adjusted	-0.493692	0.111156	8.93595e-06	Ia. Fat	-0.275826	-0.711558	21
Self	-0.329386	0.106099	0.00190589	Liver fat (%)	-0.121432	-0.53734	42
Cotwin	0.160696	0.134889	0.233527	Liver fat (%)	0.425077	-0.103686	42
Cotwin_adjusted	0.128864	0.123644	0.297314	Liver fat (%)	0.371207	-0.113479	42
Self_adjusted	-0.315493	0.101764	0.00193357	Liver fat (%)	-0.116036	-0.51495	42
Self	0.296165	0.0752494	8.29269e-05	Matsuda	0.443654	0.148676	59
Cotwin	-0.0191887	0.0897381	0.830679	Matsuda	0.156698	-0.195075	59
Cotwin_adjusted	-0.127802	0.0890432	0.151207	Matsuda	0.0467225	-0.302327	59
Self_adjusted	0.333159	0.0804638	3.46571e-05	Matsuda	0.490868	0.17545	59
Self	-0.198561	0.145621	0.172709	Subcut. Fat	0.0868554	-0.483978	21
Cotwin	0.570305	0.101368	1.84349e-08	Subcut. Fat	0.768986	0.371624	21
Cotwin_adjusted	0.627871	0.106627	3.89816e-09	Subcut. Fat	0.836861	0.418882	21
Self_adjusted	-0.371781	0.11296	0.000997374	Subcut. Fat	-0.15038	-0.593182	21
Self	-0.280901	0.0954373	0.00324729	Waist	-0.0938439	-0.467958	64
Cotwin	0.10551	0.102048	0.301174	Waist	0.305524	-0.0945049	64
Cotwin_adjusted	0.147316	0.0994207	0.13841	Waist	0.34218	-0.0475491	64
Self_adjusted	-0.299734	0.0918285	0.00109826	Waist	-0.11975	-0.479718	64
Self	-0.290236	0.0917437	0.00155855	Weight	-0.110419	-0.470054	71
Cotwin	0.066026	0.100284	0.510289	Weight	0.262583	-0.130531	71
Cotwin_adjusted	0.138997	0.0991959	0.161142	Weight	0.333421	-0.0554267	71
Self_adjusted	-0.319249	0.0895644	0.000364596	Weight	-0.143703	-0.494796	71

## Sheet: Supplementary Figure 2
Panel a									Panel b									Panel c									Panel d
Model	Coefficient	SE	P-value	Variable	CI.high	CI.low	N (MZ+DZ pairs)		Model	Coefficient	SE	P-value	Variable	CI.high	CI.low	N (MZ+DZ pairs)		Model	Coefficient	SE	P-value	Variable	CI.high	CI.low	N (MZ+DZ pairs)		Model	Coefficient	SE	P-value	Variable	CI.high	CI.low	N (MZ+DZ pairs)
Self	0.253809	0.0962169	0.00834246	Adipocyte vol.	0.442395	0.0652241	60		Self	0.214018	0.0766549	0.00523886	Adipocyte vol.	0.364261	0.0637744	60		Self	-0.323185	0.0618301	1.723e-07	Adipocyte vol.	-0.201998	-0.444371	63		Self	-0.361621	0.0834269	1.46039e-05	Adipocyte vol.	-0.198104	-0.525137	63
Cotwin	0.043844	0.100064	0.66127	Adipocyte vol.	0.239969	-0.152281	60		Cotwin	0.00277595	0.0892203	0.975179	Adipocyte vol.	0.177648	-0.172096	60		Cotwin	0.131543	0.0781237	0.0922237	Adipocyte vol.	0.284666	-0.0215791	63		Cotwin	0.0920414	0.096268	0.339024	Adipocyte vol.	0.280727	-0.0966438	63
Cotwin_adjusted	0.00615649	0.102992	0.952333	Adipocyte vol.	0.20802	-0.195707	60		Cotwin_adjusted	0.0276544	0.0905454	0.760046	Adipocyte vol.	0.205123	-0.149814	60		Cotwin_adjusted	0.062936	0.0839171	0.453268	Adipocyte vol.	0.227414	-0.101542	63		Cotwin_adjusted	0.126701	0.0857419	0.139488	Adipocyte vol.	0.294755	-0.0413533	63
Self_adjusted	0.252922	0.0961017	0.008493	Adipocyte vol.	0.441281	0.0645626	60		Self_adjusted	0.217128	0.0786709	0.0057811	Adipocyte vol.	0.371323	0.0629325	60		Self_adjusted	-0.309836	0.0673667	4.24016e-06	Adipocyte vol.	-0.177798	-0.441875	63		Self_adjusted	-0.371578	0.0855322	1.39714e-05	Adipocyte vol.	-0.203935	-0.539221	63
Self	-0.491735	0.16929	0.00367623	Adiponectin	-0.159926	-0.823543	21		Self	-0.27695	0.0895467	0.00198279	Adiponectin	-0.101438	-0.452462	21		Self	0.574655	0.217026	0.0081002	Adiponectin	1.00003	0.149284	21		Self	0.36661	0.10054	0.000265938	Adiponectin	0.563669	0.169551	21
Cotwin	-0.164185	0.25049	0.512175	Adiponectin	0.326776	-0.655146	21		Cotwin	0.0505697	0.114853	0.659721	Adiponectin	0.275682	-0.174542	21		Cotwin	-0.379086	0.203923	0.063032	Adiponectin	0.0206032	-0.778776	21		Cotwin	-0.295823	0.116349	0.0110051	Adiponectin	-0.0677777	-0.523868	21
Cotwin_adjusted	0.0522865	0.251686	0.835428	Adiponectin	0.545591	-0.441018	21		Cotwin_adjusted	-0.0765212	0.0975696	0.43288	Adiponectin	0.114715	-0.267758	21		Cotwin_adjusted	-0.331267	0.143698	0.0211497	Adiponectin	-0.0496191	-0.612914	21		Cotwin_adjusted	-0.150623	0.0946724	0.111611	Adiponectin	0.0349347	-0.336181	21
Self_adjusted	-0.510786	0.14803	0.000559446	Adiponectin	-0.220646	-0.800925	21		Self_adjusted	-0.307395	0.100838	0.00230053	Adiponectin	-0.109753	-0.505038	21		Self_adjusted	0.546233	0.193263	0.00470781	Adiponectin	0.925029	0.167438	21		Self_adjusted	0.301709	0.0972687	0.00192343	Adiponectin	0.492356	0.111062	21
Self	0.209545	0.113744	0.0654379	BMI	0.432483	-0.0133928	72		Self	0.215054	0.0996055	0.0308459	BMI	0.410281	0.019827	72		Self	-0.245252	0.0788862	0.00187762	BMI	-0.0906353	-0.399869	75		Self	-0.331567	0.089906	0.000226085	BMI	-0.155351	-0.507783	75
Cotwin	0.0103316	0.0968032	0.915005	BMI	0.200066	-0.179403	72		Cotwin	-0.0428896	0.0940697	0.648437	BMI	0.141487	-0.227266	72		Cotwin	0.128691	0.0843804	0.127225	BMI	0.294077	-0.0366941	75		Cotwin	0.208873	0.110345	0.0583705	BMI	0.42515	-0.0074036	75
Cotwin_adjusted	-0.060439	0.0997904	0.544741	BMI	0.13515	-0.256028	72		Cotwin_adjusted	0.0231162	0.0994576	0.816209	BMI	0.218053	-0.171821	72		Cotwin_adjusted	0.143943	0.0854983	0.0922632	BMI	0.31152	-0.0236336	75		Cotwin_adjusted	0.140767	0.106345	0.185607	BMI	0.349202	-0.0676683	75
Self_adjusted	0.227683	0.118797	0.0552931	BMI	0.460526	-0.00515981	72		Self_adjusted	0.221865	0.106039	0.0364113	BMI	0.429702	0.0140294	72		Self_adjusted	-0.253327	0.077903	0.00114667	BMI	-0.100637	-0.406017	75		Self_adjusted	-0.301592	0.0897484	0.000778237	BMI	-0.125686	-0.477499	75
Self	0.289804	0.0999768	0.00374694	Fasting insulin	0.485759	0.0938499	68		Self	0.228174	0.0949688	0.0162779	Fasting insulin	0.414313	0.0420356	68		Self	-0.200658	0.0780001	0.0100956	Fasting insulin	-0.0477781	-0.353539	71		Self	-0.253005	0.102034	0.0131529	Fasting insulin	-0.0530174	-0.452992	71
Cotwin	0.199841	0.0826237	0.0155767	Fasting insulin	0.361783	0.0378984	68		Cotwin	0.122768	0.0769844	0.110777	Fasting insulin	0.273657	-0.0281218	68		Cotwin	0.0514812	0.0782225	0.510449	Fasting insulin	0.204797	-0.101835	71		Cotwin	0.101869	0.0891275	0.253057	Fasting insulin	0.276559	-0.0728211	71
Cotwin_adjusted	0.106589	0.0981177	0.277331	Fasting insulin	0.298899	-0.085722	68		Cotwin_adjusted	0.177891	0.0683391	0.00923936	Fasting insulin	0.311836	0.0439467	68		Cotwin_adjusted	0.0711015	0.0765208	0.352797	Fasting insulin	0.221082	-0.0788793	71		Cotwin_adjusted	0.0632066	0.0932878	0.498061	Fasting insulin	0.246051	-0.119638	71
Self_adjusted	0.250975	0.109549	0.0219649	Fasting insulin	0.465692	0.036258	68		Self_adjusted	0.264948	0.0877417	0.00253084	Fasting insulin	0.436921	0.0929737	68		Self_adjusted	-0.207003	0.0786488	0.00848862	Fasting insulin	-0.0528513	-0.361155	71		Self_adjusted	-0.243592	0.104598	0.0198676	Fasting insulin	-0.0385797	-0.448604	71
Self	0.441229	0.0964153	4.73185e-06	Fat (%)	0.630203	0.252255	71		Self	0.273624	0.063892	1.84725e-05	Fat (%)	0.398852	0.148395	71		Self	-0.262129	0.0891908	0.00329302	Fat (%)	-0.0873154	-0.436943	74		Self	-0.240693	0.0742945	0.00119649	Fat (%)	-0.0950758	-0.38631	74
Cotwin	0.164998	0.0924865	0.0744206	Fat (%)	0.346271	-0.0162759	71		Cotwin	-0.039002	0.0645427	0.545656	Fat (%)	0.0875016	-0.165506	71		Cotwin	0.124377	0.0965788	0.197804	Fat (%)	0.313672	-0.0649171	74		Cotwin	0.161211	0.0774433	0.0373735	Fat (%)	0.313	0.00942182	74
Cotwin_adjusted	-0.0769846	0.101576	0.448508	Fat (%)	0.122104	-0.276073	71		Cotwin_adjusted	0.101327	0.0681481	0.137051	Fat (%)	0.234897	-0.0322433	71		Cotwin_adjusted	0.17804	0.0928591	0.0551979	Fat (%)	0.360044	-0.00396365	74		Cotwin_adjusted	0.0941093	0.0820344	0.251302	Fat (%)	0.254897	-0.0666782	74
Self_adjusted	0.47671	0.113984	2.88649e-05	Fat (%)	0.700119	0.253301	71		Self_adjusted	0.314252	0.0731702	1.74838e-05	Fat (%)	0.457666	0.170839	71		Self_adjusted	-0.293468	0.0851852	0.000570936	Fat (%)	-0.126505	-0.460431	74		Self_adjusted	-0.212325	0.0784445	0.00679588	Fat (%)	-0.0585733	-0.366076	74
Self	0.276303	0.0913718	0.00249509	Fat (kg)	0.455391	0.0972138	71		Self	0.272457	0.0865943	0.00165314	Fat (kg)	0.442182	0.102732	71		Self	-0.25897	0.076843	0.000751374	Fat (kg)	-0.108357	-0.409582	74		Self	-0.345889	0.0907144	0.000137323	Fat (kg)	-0.168088	-0.523689	74
Cotwin	0.0464398	0.0860053	0.589221	Fat (kg)	0.21501	-0.122131	71		Cotwin	-0.0319361	0.085042	0.707264	Fat (kg)	0.134746	-0.198618	71		Cotwin	0.103932	0.0858835	0.226219	Fat (kg)	0.272264	-0.0643992	74		Cotwin	0.193321	0.103371	0.0614598	Fat (kg)	0.395927	-0.00928549	74
Cotwin_adjusted	-0.0456808	0.0785867	0.561052	Fat (kg)	0.108349	-0.199711	71		Cotwin_adjusted	0.0508756	0.0867704	0.557658	Fat (kg)	0.220945	-0.119194	71		Cotwin_adjusted	0.13046	0.0898239	0.146392	Fat (kg)	0.306515	-0.0455952	74		Cotwin_adjusted	0.111083	0.101772	0.275056	Fat (kg)	0.310555	-0.0883895	74
Self_adjusted	0.289924	0.0949962	0.0022736	Fat (kg)	0.476116	0.103731	71		Self_adjusted	0.286522	0.0916001	0.00176018	Fat (kg)	0.466058	0.106986	71		Self_adjusted	-0.270764	0.0786858	0.000579402	Fat (kg)	-0.11654	-0.424988	74		Self_adjusted	-0.319412	0.0929141	0.00058664	Fat (kg)	-0.137301	-0.501524	74
Self	-0.231167	0.0798614	0.00379636	HDL	-0.0746388	-0.387695	72		Self	-0.210982	0.0671414	0.00167596	HDL	-0.0793848	-0.342579	72		Self	0.305328	0.0714444	1.92302e-05	HDL	0.445359	0.165297	75		Self	0.341435	0.0900012	0.000148436	HDL	0.517837	0.165033	75
Cotwin	0.000503951	0.0887129	0.995467	HDL	0.174381	-0.173373	72		Cotwin	0.072613	0.0785862	0.355491	HDL	0.226642	-0.0814159	72		Cotwin	-0.1024	0.0652905	0.116793	HDL	0.0255693	-0.230369	75		Cotwin	-0.177138	0.0808422	0.02844	HDL	-0.0186877	-0.335589	75
Cotwin_adjusted	0.0918658	0.0893253	0.303742	HDL	0.266943	-0.0832117	72		Cotwin_adjusted	-0.0189004	0.0862633	0.826571	HDL	0.150176	-0.187976	72		Cotwin_adjusted	-0.133798	0.057776	0.0205686	HDL	-0.0205573	-0.247039	75		Cotwin_adjusted	-0.0871121	0.077727	0.262396	HDL	0.0652327	-0.239457	75
Self_adjusted	-0.263006	0.0879682	0.00279175	HDL	-0.0905882	-0.435424	72		Self_adjusted	-0.218729	0.0766346	0.00431474	HDL	-0.0685256	-0.368933	72		Self_adjusted	0.317605	0.0661926	1.60106e-06	HDL	0.447342	0.187867	75		Self_adjusted	0.319097	0.0914747	0.000485982	HDL	0.498388	0.139807	75
Self	0.348548	0.106271	0.00103881	HOMA-IR	0.556839	0.140256	65		Self	0.244722	0.0937212	0.00902329	HOMA-IR	0.428416	0.0610285	65		Self	-0.276362	0.0787134	0.000446431	HOMA-IR	-0.122084	-0.43064	68		Self	-0.317098	0.0931387	0.00066267	HOMA-IR	-0.134546	-0.499649	68
Cotwin	0.245262	0.0888654	0.0057814	HOMA-IR	0.419438	0.071086	65		Cotwin	0.122548	0.0740749	0.0980497	HOMA-IR	0.267735	-0.0226386	65		Cotwin	0.0924888	0.0823764	0.26154	HOMA-IR	0.253946	-0.0689689	68		Cotwin	0.156547	0.0870412	0.0720909	HOMA-IR	0.327148	-0.0140534	68
Cotwin_adjusted	0.129321	0.101676	0.203411	HOMA-IR	0.328607	-0.069964	65		Cotwin_adjusted	0.178624	0.0663149	0.00706919	HOMA-IR	0.308601	0.0486464	65		Cotwin_adjusted	0.106631	0.0800759	0.182984	HOMA-IR	0.26358	-0.0503178	68		Cotwin_adjusted	0.0958101	0.0886588	0.279848	HOMA-IR	0.269581	-0.0779611	68
Self_adjusted	0.299866	0.115477	0.00941075	HOMA-IR	0.526201	0.0735312	65		Self_adjusted	0.27903	0.0879535	0.0015115	HOMA-IR	0.451418	0.106641	65		Self_adjusted	-0.281001	0.0806656	0.000494844	HOMA-IR	-0.122897	-0.439106	68		Self_adjusted	-0.299695	0.0942222	0.00146905	HOMA-IR	-0.11502	-0.484371	68
Self	0.440109	0.0961413	4.70052e-06	Ia. Fat	0.628546	0.251672	21		Self	0.461206	0.0994817	3.55072e-06	Ia. Fat	0.65619	0.266221	21		Self	-0.539647	0.123917	1.33135e-05	Ia. Fat	-0.296768	-0.782525	21		Self	-0.593586	0.119962	7.49319e-07	Ia. Fat	-0.358461	-0.828711	21
Cotwin	0.233294	0.10845	0.0314636	Ia. Fat	0.445857	0.0207313	21		Cotwin	-0.056402	0.131929	0.669002	Ia. Fat	0.202179	-0.314983	21		Cotwin	0.454104	0.12377	0.000243551	Ia. Fat	0.696693	0.211516	21		Cotwin	0.538133	0.0944493	1.21515e-08	Ia. Fat	0.723254	0.353013	21
Cotwin_adjusted	-0.0855636	0.134188	0.523708	Ia. Fat	0.177445	-0.348572	21		Cotwin_adjusted	0.235032	0.151308	0.120342	Ia. Fat	0.531596	-0.0615307	21		Cotwin_adjusted	0.344654	0.128639	0.00737925	Ia. Fat	0.596787	0.0925207	21		Cotwin_adjusted	0.238244	0.100628	0.0179048	Ia. Fat	0.435474	0.0410139	21
Self_adjusted	0.485863	0.131825	0.000228101	Ia. Fat	0.74424	0.227486	21		Self_adjusted	0.570957	0.173655	0.00100942	Ia. Fat	0.91132	0.230594	21		Self_adjusted	-0.480992	0.108296	8.93595e-06	Ia. Fat	-0.268731	-0.693253	21		Self_adjusted	-0.447505	0.152806	0.00340506	Ia. Fat	-0.148006	-0.747004	21
Self	0.361422	0.0866292	3.01864e-05	Liver fat (%)	0.531215	0.191629	41		Self	0.393535	0.080731	1.09004e-06	Liver fat (%)	0.551768	0.235302	41		Self	-0.320913	0.10337	0.00190589	Liver fat (%)	-0.118308	-0.523517	42		Self	-0.376133	0.126449	0.00293384	Liver fat (%)	-0.128293	-0.623972	42
Cotwin	-0.0678014	0.130026	0.602057	Liver fat (%)	0.18705	-0.322653	41		Cotwin	-0.214069	0.117964	0.0695706	Liver fat (%)	0.0171406	-0.445278	41		Cotwin	0.156562	0.131419	0.233527	Liver fat (%)	0.414142	-0.101018	42		Cotwin	0.199247	0.154494	0.197164	Liver fat (%)	0.502056	-0.103562	42
Cotwin_adjusted	-0.121697	0.1112	0.273779	Liver fat (%)	0.0962545	-0.339649	41		Cotwin_adjusted	-0.0938456	0.132292	0.478088	Liver fat (%)	0.165447	-0.353139	41		Cotwin_adjusted	0.125549	0.120464	0.297314	Liver fat (%)	0.361658	-0.11056	42		Cotwin_adjusted	0.156851	0.141172	0.266541	Liver fat (%)	0.433548	-0.119846	42
Self_adjusted	0.372198	0.0867428	1.78013e-05	Liver fat (%)	0.542214	0.202182	41		Self_adjusted	0.367704	0.0908059	5.13622e-05	Liver fat (%)	0.545684	0.189724	41		Self_adjusted	-0.307377	0.099146	0.00193357	Liver fat (%)	-0.113051	-0.501704	42		Self_adjusted	-0.358256	0.119408	0.00269739	Liver fat (%)	-0.124216	-0.592295	42
Self	-0.442472	0.101367	1.27092e-05	Matsuda	-0.243793	-0.641151	60		Self	-0.313992	0.0869841	0.000306477	Matsuda	-0.143503	-0.484481	60		Self	0.271858	0.0714537	0.000141993	Matsuda	0.411907	0.131809	63		Self	0.311035	0.0939291	0.000928366	Matsuda	0.495136	0.126934	63
Cotwin	-0.215938	0.0915147	0.0182947	Matsuda	-0.0365692	-0.395307	60		Cotwin	-0.0239404	0.0724191	0.740961	Matsuda	0.118001	-0.165882	60		Cotwin	-0.0399657	0.0833764	0.631696	Matsuda	0.123452	-0.203383	63		Cotwin	-0.129247	0.0873571	0.139001	Matsuda	0.0419733	-0.300467	63
Cotwin_adjusted	-0.0287572	0.10443	0.78303	Matsuda	0.175926	-0.233441	60		Cotwin_adjusted	-0.123008	0.0602425	0.0411636	Matsuda	-0.00493256	-0.241083	60		Cotwin_adjusted	-0.0962197	0.0819775	0.240502	Matsuda	0.0644563	-0.256896	63		Cotwin_adjusted	-0.0431149	0.088433	0.625873	Matsuda	0.130214	-0.216444	63
Self_adjusted	-0.431479	0.116667	0.000216964	Matsuda	-0.202813	-0.660146	60		Self_adjusted	-0.344713	0.0837226	3.83305e-05	Matsuda	-0.180616	-0.508809	60		Self_adjusted	0.288834	0.0757657	0.000137735	Matsuda	0.437335	0.140333	63		Self_adjusted	0.299783	0.0975105	0.00210948	Matsuda	0.490904	0.108663	63
Self	0.350785	0.100582	0.00048746	Subcut. Fat	0.547926	0.153644	21		Self	0.354811	0.0869393	4.48166e-05	Subcut. Fat	0.525212	0.18441	21		Self	-0.193453	0.141875	0.172709	Subcut. Fat	0.0846211	-0.471528	21		Self	-0.475986	0.108078	1.06223e-05	Subcut. Fat	-0.264153	-0.687819	21
Cotwin	0.0227757	0.140627	0.871339	Subcut. Fat	0.298404	-0.252853	21		Cotwin	-0.213043	0.111462	0.0559605	Subcut. Fat	0.00542342	-0.431509	21		Cotwin	0.555634	0.0987604	1.84349e-08	Subcut. Fat	0.749205	0.362064	21		Cotwin	0.549557	0.0978129	1.92679e-08	Subcut. Fat	0.74127	0.357844	21
Cotwin_adjusted	-0.24921	0.147092	0.0902183	Subcut. Fat	0.03909	-0.537509	21		Cotwin_adjusted	0.0410746	0.156023	0.792351	Subcut. Fat	0.34688	-0.264731	21		Cotwin_adjusted	0.61172	0.103885	3.89816e-09	Subcut. Fat	0.815334	0.408106	21		Cotwin_adjusted	0.480505	0.131635	0.000261963	Subcut. Fat	0.73851	0.2225	21
Self_adjusted	0.477158	0.151865	0.00167807	Subcut. Fat	0.774813	0.179502	21		Self_adjusted	0.382177	0.152258	0.012071	Subcut. Fat	0.680603	0.0837515	21		Self_adjusted	-0.362217	0.110054	0.000997374	Subcut. Fat	-0.146511	-0.577922	21		Self_adjusted	-0.0984104	0.153442	0.521293	Subcut. Fat	0.202335	-0.399156	21
Self	0.28524	0.113125	0.0116869	Waist	0.506964	0.063515	65		Self	0.2456	0.0813242	0.00252762	Waist	0.404996	0.0862048	65		Self	-0.280353	0.089494	0.00173237	Waist	-0.104945	-0.455761	68		Self	-0.319462	0.090063	0.000389497	Waist	-0.142939	-0.495986	68
Cotwin	0.017982	0.0971962	0.853224	Waist	0.208486	-0.172523	65		Cotwin	-0.0549868	0.0825902	0.505552	Waist	0.10689	-0.216864	65		Cotwin	0.154086	0.0959424	0.108269	Waist	0.342133	-0.0339614	68		Cotwin	0.203918	0.107051	0.0567963	Waist	0.413737	-0.00590112	68
Cotwin_adjusted	-0.077387	0.0965406	0.422784	Waist	0.111833	-0.266607	65		Cotwin_adjusted	0.0270415	0.081865	0.741159	Waist	0.187497	-0.133414	65		Cotwin_adjusted	0.163681	0.0910254	0.0721465	Waist	0.342091	-0.0147286	68		Cotwin_adjusted	0.140047	0.102221	0.170675	Waist	0.340402	-0.0603067	68
Self_adjusted	0.308219	0.116991	0.00842465	Waist	0.537521	0.0789173	65		Self_adjusted	0.253999	0.083355	0.00230987	Waist	0.417375	0.0906233	65		Self_adjusted	-0.284952	0.0853338	0.000840019	Waist	-0.117697	-0.452206	68		Self_adjusted	-0.290087	0.0879223	0.000969078	Waist	-0.117759	-0.462414	68
Self	0.205801	0.110573	0.0627128	Weight	0.422523	-0.0109221	72		Self	0.188027	0.0876039	0.031847	Weight	0.35973	0.0163229	72		Self	-0.279825	0.086205	0.00117024	Weight	-0.110863	-0.448787	75		Self	-0.340054	0.0904515	0.000170242	Weight	-0.162769	-0.517339	75
Cotwin	0.00538563	0.0889441	0.951717	Weight	0.179716	-0.168945	72		Cotwin	-0.0479079	0.0792641	0.545572	Weight	0.10745	-0.203265	72		Cotwin	0.111197	0.091946	0.226518	Weight	0.291412	-0.0690169	75		Cotwin	0.193091	0.102855	0.0604745	Weight	0.394687	-0.00850423	75
Cotwin_adjusted	-0.0657953	0.0925119	0.476954	Weight	0.115528	-0.247119	72		Cotwin_adjusted	0.0124617	0.0800274	0.876256	Weight	0.169315	-0.144392	72		Cotwin_adjusted	0.143335	0.0879254	0.103061	Weight	0.315669	-0.0289985	75		Cotwin_adjusted	0.1062	0.102068	0.298115	Weight	0.306254	-0.0938532	75
Self_adjusted	0.226211	0.120282	0.0600166	Weight	0.461964	-0.00954175	72		Self_adjusted	0.191927	0.0909858	0.0349085	Weight	0.370259	0.0135949	72		Self_adjusted	-0.294016	0.0853034	0.000567461	Weight	-0.126821	-0.46121	75		Self_adjusted	-0.312691	0.0939793	0.000877122	Weight	-0.128492	-0.496891	75

## Sheet: R1
Individual-level source data cannot be shared due to ethical and legal restrictions. Specifically, the informed consent obtained from study participants and the applicable General Data Protection Regulation (GDPR) do not permit the sharing of individual-level data outside the study team, even in de-identified form.

## Sheet: R2
Individual-level source data cannot be shared due to ethical and legal restrictions. Specifically, the informed consent obtained from study participants and the applicable General Data Protection Regulation (GDPR) do not permit the sharing of individual-level data outside the study team, even in de-identified form.
